# Supplementary material for: Garcinol Promotes the Formation of Slow-Twitch Muscle Fibers by Inhibiting p300-Dependent Acetylation of PGC-1α
Source: Int J Mol Sci. 2023 Jan 31;24(3):2702. doi: 10.3390/ijms24032702 (PMC9916769; doi:10.3390/ijms24032702)
Supplement: Supplementary file 1 [file ijms-24-02702-s001.zip]

Archive with 1 entries (1 files):
- ijms-2090129-supplementary.pdf
